# Supplementary material for: Management of Adolescent Obesity by Pediatricians in Western Macedonia, Greece: Updated Knowledge and Daily Clinical Practice in a Geographically Challenging Region
Source: Children (Basel). 2026 Jul 16;13(7):936. doi: 10.3390/children13070936 (PMC13406703; doi:10.3390/children13070936)
Supplement: Supplementary file 1 [file children-13-00936-s001.zip]

Archive with 1 entries (1 files):
- children-4380833-supplementary.pdf
